# Supplementary material for: A Personalized 14-3-3 Disease-Targeting Workflow Yields Repositioning Drug Candidates
Source: Cells. 2025 Apr 8;14(8):559. doi: 10.3390/cells14080559 (PMC12025923; doi:10.3390/cells14080559)
Supplement: Supplementary file 1 [file cells-14-00559-s001.zip]

Archive with 1 entries (1 files):
- cells-3536419-supplementary.pdf
